# Supplementary material for: Novel Biomarkers as Potential Predictors of Decompensated Advanced Chronic Heart Failure—Single Center Study
Source: J Clin Med. 2024 Nov 14;13(22):6866. doi: 10.3390/jcm13226866 (PMC11594948; doi:10.3390/jcm13226866)
Supplement: Supplementary file 1 [file jcm-13-06866-s001.zip]

Archive with 1 entries (1 files):
- jcm-3310830-supplementary.pdf
